# Supplementary material for: Uncovering a mitochondrial unfolded protein response in corals and its role in adapting to a changing world
Source: Proc Biol Sci. 2019 Jun 26;286(1905):20190470. doi: 10.1098/rspb.2019.0470 (PMC6599992; doi:10.1098/rspb.2019.0470)
Supplement: Primers used for qPCR reactions [file rspb20190470supp5.xlsx]

## Sheet: Sheet1
qPCR Primers (C)
Gene	Forward Primer	Reverse Primer
Of-ATF5	ACGCTTGTGTGAAACCTCCT	AAAGTCACTGGCTCCGTGTT
EIF3	TCTTCGCTTTCAGGAAATTCA	ACCACCTCTCCAGCTGATCT
HSP60	GAAGGCTTCGAGATGGTGTC	TGGGGTAGTCACAGGTTTGG
mtHSP70	AAGAATCAAGTCGCCCTCA	TCACCTTAAAAGGCCAGTGTT
mtSOD	AAAACACCATGCTACCTATGTGAA	AATATTCCATGGTTGATATGACCT
IMP2	TGTTGGGCATCTCTATGCAA	GACAATGTCACCTCTATTGATTCCT
TIMM-23	ATTGTCGTGTTGCCTCGAT	ACCACACATATACGAAGTTCCAA
ACT-3	ATCCGTAAGGACTTGTACGCCAAC	CGATGATCTTGATCTTCATGGTTC
ATP-2	TACCCGTGAAGGAAACGATC	CTGGTGGCTCGTTCATTTGT
SPG-7	TGACAAAAAGGACAGCAAAGG	CCATAAAGGCGTAGAGAGCG
